# Supplementary material for: Meiotic prophase length modulates Tel1-dependent DNA double-strand break interference
Source: PLoS Genet. 2024 Mar 1;20(3):e1011140. doi: 10.1371/journal.pgen.1011140 (PMC10936813; doi:10.1371/journal.pgen.1011140)
Supplement: S1 Data — Data used in each graph. (XLSX) [file pgen.1011140.s012.xlsx]

## Sheet: Fig 1b
											T.TEST ± Tel1
Fig 1b		TC22	TC22	TC21	TC21
	Single reps	REP2	REP1	REP3	REP4							Average = 4	Average = 4
		MJ315	MJ315	MJ315	MJ315			2				MJ315	VG402
	Timepoints (hours)	sae2∆	sae2∆	sae2∆	sae2∆	SD	SEM	AVERAGE rep1–4			Timepoints (h)	sae2∆	sae2∆ tel1∆	T.TEST sae2 vs sae2tel1per timepoint	Significance
	3	0	0	0.952381	0.735294	0.495185	0.247593	0.421919			3	0.421919	1.09575	0.319578	n.s.
	4	0	0	0.537634	0.729927	0.37424	0.18712	0.31689			4	0.31689	0.515923	0.596145	n.s.
	4.5	0	0.869565	0.657895	2.77778	1.19321	0.596605	1.07631			4.5	1.07631	2.80388	0.45067	n.s.
	5	1.38889	0	2.5641	3.9823	1.6951	0.847552	1.98382			5	1.98382	3.97475	0.288947	n.s.
	5.5	1.21951	0	0.757576	4.52261	1.99613	0.998066	1.62493			5.5	1.62493	9.57287	0.106266	n.s.
	6	1.65289	9.13706	2.08333	3.79747	3.43998	1.71999	4.16769			6	4.16769	21.0027	0.0123735	*
	7	6.09756	21.7778	4.69799	10	7.75459	3.87729	10.6433			7	10.6433	36.5719	0.0143709	*
	8	23.1156	35.9756	11.7073	28.9773	10.2716	5.13579	24.9439			8	24.9439	49.3209	0.034317	*
	9	40.3614	61.5385	30.2326	53.4483	13.8648	6.93242	46.3952			9	46.3952	64.4587	0.0426889	*
	10	40.3614	61.5385	53.6036	53.7879	8.78994	4.39497	52.3228			10	52.3228	64.4587	0.0377875	*
		TC22	TC22	TC21	TC21
	Single reps	REP1	REP2	REP3	REP4
	Timepoints (hours)	sae2∆ tel1∆	sae2∆ tel1∆	sae2∆ tel1∆	sae2∆ tel1∆	SD	SEM	AVERAGE rep1–4
	3	0.531915	0	1.21951	2.63158	1.1391	0.569551	1.09575
	4	0	0	0.900901	1.16279	0.605254	0.302627	0.515923
	4.5	0	0.970874	1.32743	8.9172	4.11397	2.05698	2.80388
	5	2.03046	3.4188	2.1164	8.33333	2.97434	1.48717	3.97475
	5.5	5.55556	6.38298	4.63576	21.7172	8.12759	4.0638	9.57287
	6	26.6272	14.0741	12.7946	30.5147	8.89742	4.44871	21.0027
	7	40.1747	30.7229	22.449	52.9412	13.0971	6.54854	36.5719
	8	45.7516	40.5172	40.0881	70.9265	14.6321	7.31603	49.3209
	9	64.8221	64.6884	61.1111	67.2131	2.51515	1.25758	64.4587
	10	64.8221	64.6884	61.1111	67.2131	2.51515	1.25758	64.4587
		TC21	TC21
		REP2	REP1
		MJ6	MJ6				1.41421
	Timepoints (hours)	WT	WT	Average Rep1-rep2	SD	SEM
	3	0	0.729927	0.364964	0.516136	0.364964
	4	0	0.925926	0.462963	0.654729	0.462963
	4.5	1.88679	2.20994	2.04837	0.228503	0.161576
	5	0.970874	9.86547	5.41817	6.28943	4.4473
	5.5	2.85714	8.15217	5.50466	3.74415	2.64752
	6	7.92952	22.5166	15.223	10.3146	7.29352
	7	43.8247	58.3732	51.099	10.2873	7.27425
	8	68.9826	62.3656	65.6741	4.67895	3.30852
	9	77.3163	76.9231	77.1197	0.278046	0.196609
	10	81.8182	83.9572	82.8877	1.51253	1.06952

## Sheet: FIg 1f,g,j
ndt80∆	Average Timecourse 2-4-5-7-9
NDT80+	Average Timecourse TC1-TC3-Rep1-Rep2-Rep3-Rep4
Fig 1f	DSBI						Fig 1g	DSBII						Fig 1j	DCs
PROBE:	MXR2						PROBE:	HIS4	or LH					PROBE:	LEU2
	TIMEPOINTS (h)	0	4	6	8			TIMEPOINTS (h)	0	4	6	8			TIMEPOINTS (h)	0	4	6	8
	sae2∆ ndt80∆	0.912	6.75333	9.64833	12.5517			sae2∆ ndt80∆	0.424	5.15	6.55833	7.32167			sae2∆ ndt80∆	0.495	0.295	0.245	0.235
	sae2∆ ndt80∆ tel1∆	1.11833	16.9817	23.7083	26.2617			sae2∆ ndt80∆ tel1∆	0.746667	13.5117	17.5383	18.2733			sae2∆ ndt80∆ tel1∆	0.29	3.435	4.67	6.07
	sae2Δ	0.6325	7.81583	9.4025	9.3475			sae2Δ	0.413333	5.71333	6.17	5.93667			sae2Δ	0.2025	0.5025	0.5225	0.415
	sae2∆ tel1∆	0.475833	11.6642	14.2767	15.9542			sae2∆ tel1∆	0.55	8.72	10.68	12.275			sae2∆ tel1∆	0.335	3.9575	4.8825	5.715
	STDEV.S							STDEV.S							STDEV.S
	TIMEPOINTS (h)	0	4	6	8			TIMEPOINTS (h)	0	4	6	8			TIMEPOINTS (h)	0	4	6	8
	sae2∆ ndt80∆	1.05739	4.14185	2.77192	2.11382			sae2∆ ndt80∆	0.305336	3.60272	2.07091	0.925887			sae2∆ ndt80∆	0.66211	0.311432	0.284868	0.127867
	sae2∆ ndt80∆ tel1∆	0.727995	10.7383	9.14641	8.00656			sae2∆ ndt80∆ tel1∆	0.469201	10.6529	7.72895	6.31047			sae2∆ ndt80∆ tel1∆	0.260615	2.1619	1.48852	1.47711
	sae2Δ	0.732023	4.27725	3.41069	2.58764			sae2Δ	0.354495	2.22826	1.10988	1.16454			sae2Δ	0.161485	0.236173	0.225383	0.196647
	sae2∆ tel1∆	0.290248	5.65479	4.3042	3.29676			sae2∆ tel1∆	0.394664	4.93556	3.93252	3.71988			sae2∆ tel1∆	0.306186	1.76859	0.91683	1.61597
INDIVIDUAL TIMECOURSES AND TIMEPOINTS
ndt80∆ background:
	DSB I							DSBII							DSBI-DSBII
PROBE:	MXR2							HIS4							LEU2 probe for DCs
	TC2							TC2							TC2
	TIMEPOINTS (h)	0	4	6	8			TIMEPOINTS (h)	0	4	6	8			TIMEPOINTS (h)	0	4	6	8
	sae2∆ ndt80∆	0.93	10.25	12.25	12.06			sae2∆ ndt80∆	0.42	8.19	7.4	8.18			sae2ndt80	0.78	0.09	0.09	0.3
	sae2∆ ndt80∆ tel1∆	0.85	25.23	31.8	36.51			sae2∆ ndt80∆ tel1∆	1.46	32.59	33.46	33.02			sae2ndt80tel1	0.33	3.33	4.74	6.3
	TC4							TC4							TC4
	TIMEPOINTS (h)	0	4	6	8	10		TIMEPOINTS (h)	0	4	6	8	10		TIMEPOINTS (h)	0	4	6	8	10
	sae2∆ ndt80∆	2.69	11.64	11.96	14.24	14.16		sae2∆ ndt80∆	0.33	8.08	9.23	8.31	7.22		sae2ndt80	0.03	0.9	0.81	0.45	0.09
	sae2∆ ndt80∆ tel1∆	2.12	22.87	25.81	26.97	26.75		sae2∆ ndt80∆ tel1∆	1.42	20.09	20.56	19.01	19.57		sae2ndt80tel1	0.09	7.38	7.59	7.98	7.35
	TC5							TC5							TC5
	TIMEPOINTS (h)	0	4	6	8			TIMEPOINTS (h)	0	4	6	8			TIMEPOINTS (h)	0	4	6	8
	sae2∆ ndt80∆	0.26	11.44	11.67	12.23			sae2∆ ndt80∆	0.84	7.35	7.11	6.39			sae2	1.68	0.12	0.18	0.09
	sae2∆ ndt80∆ tel1∆	1.31	26.19	29.06	28.07			sae2∆ ndt80∆ tel1∆	0.5	15.04	19.39	16.47			sae2tel1	0	3.78	4.2	5.31
															TC7
	TC7							TC7							SB_53
	TIMEPOINTS (h)	0	4	6	8			TIMEPOINTS (h)	0	4	6	8			TIMEPOINTS (h)	0	4	6	8
	sae2∆ ndt80∆	0.68	4.24	8.53	11.49			sae2∆ ndt80∆	0.53	3.11	5.92	6.2			sae2ndt80	0.48	0.09	0.24	0.24
	sae2∆ ndt80∆ tel1∆	0.68	11.25	18.87	22.27			sae2∆ ndt80∆ tel1∆	0.54	7.81	14.84	17.21			sae2ndt80tel1	0.42	1.29	3.69	4.38
	TC9							TC9							TC9
	TIMEPOINTS (h)	0	4	6	8			TIMEPOINTS (h)	0	4	6	8			TIMEPOINTS (h)	0	4	6	8
	sae2∆ ndt80∆	-	2.73	6.87	13.07			sae2∆ ndt80∆	-	0.17	3.69	6.85			sae2ndt80	0	0.24	0.06	0.15
	sae2∆ ndt80∆ tel1∆	1.45	7.64	18.61	22.97			sae2∆ ndt80∆ tel1∆	0.56	4.19	12.69	17.36			sae2ndt80tel1	0.18	1.71	3.6	4.86
	TC9_rep							TC9_rep							TC9_rep
	TIMEPOINTS (h)	0	4	6	8			TIMEPOINTS (h)	0	4	6	8			TIMEPOINTS (h)	0	4	6	8
	sae2∆ ndt80∆	0	0.22	6.61	12.22			sae2∆ ndt80∆	0	1.35	4.29	6.57			sae2ndt80	0	0.33	0.09	0.18
	sae2∆ ndt80∆ tel1∆	0.3	8.71	18.1	20.78			sae2∆ ndt80∆ tel1∆	0.53	6.91	13.53	18.63			sae2ndt80tel1	0.72	3.12	4.2	7.59
NDT80+ background:
	DSB I							DSBII							DSBI-DSBII
PROBE:	MXR2							HIS4 OR LH PROBE							LEU2 probe for DCs
	TC1							TC1							TC1
	This study							This study							This study
	TIMEPOINTS (h)	0	4	6	8			TIMEPOINTS (h)	0	4	6	8			TIMEPOINTS (h)	0	4	6	8
	sae2Δ	0.215	8.705	8.955	9.485			sae2Δ	0.08	7.95	7.94	8.15			sae2Δ	0.18	0.39	0.6	0.66
	sae2Δtel1Δ	0.245	18.195	18.26	20.465			sae2Δtel1Δ	0.09	15.89	16.8	18.48			sae2Δtel1Δ	0.12	4.62	5.91	3.9
	TC3							TC3							TC3
	This study							This study							This study
	TIMEPOINTS (h)	0	4	6	8			TIMEPOINTS (h)	0	4	6	8			TIMEPOINTS (h)	0	4	6	8
	sae2Δ	1.53	15.33	15.95	14.39			sae2Δ	0.33	7.14	6.97	5.59			sae2Δ	0.135	0.885	0.855	0.66
	sae2Δtel1Δ	0.82	15.52	18.75	18.07			sae2Δtel1Δ	0.78	11.35	13.28	14.68			sae2Δtel1Δ	0.48	5.115	4.425	5.28
	Rep1							Rep1							Rep1
	Garcia Paper							Garcia Paper							Garcia Paper
	TIMEPOINTS (h)	0	4	6	8	10		TIMEPOINTS (h)	0	4	6	8	10		TIMEPOINTS (h)	0	4	6	8	10
	sae2Δ	0	2.53	5.87	8.2	8.3		sae2Δ	1.02	2.45	5.1	5.65	4.63		sae2Δ	0.03	0.27	0.66	0.33	0.48
	sae2Δtel1Δ	0.23	1.66	7.49	13.11	13.86		sae2Δtel1Δ	1.18	1.33	5.32	8.59	9.24		sae2Δtel1Δ	0.42	0.96	4.41	8.37	7.98
	Rep2							Rep2							Rep2
	Garcia Paper							Garcia Paper							Garcia Paper
	TIMEPOINTS (h)	0	4	6	8	10		TIMEPOINTS (h)	0	4	6	8	10		TIMEPOINTS (h)	0	4	6	8	10
	sae2Δ	1.6	7.92	8.95	8.02	8.25		sae2Δ	0.34	4.78	5.19	4.78	4.67		sae2Δ	0.18	0.3	0.27	0.27	0.27
	sae2Δtel1Δ	0.62	10.34	11.81	12.33	11.02		sae2Δtel1Δ	0.52	9.07	9.21	10.36	8.86		sae2Δtel1Δ	0.12	3.81	4.68	6	6.15
	Rep3							Rep3							Rep3
	Garcia Paper							Garcia Paper							Garcia Paper
	TIMEPOINTS (h)	0	4	6	8	10		TIMEPOINTS (h)	0	4	6	8	10		TIMEPOINTS (h)	0	4	6	8	10
	sae2Δ	0.1	5.47	8.64	8.8	8.03		sae2Δ	0.1	4.23	5.64	5.37	4.95		sae2Δ	0.51	0.66	0.45	0.21	0.24
	sae2Δtel1Δ	0.76	12.34	13.21	13.84	14.13		sae2Δtel1Δ	0.21	8.91	10.2	9.52	9.39		sae2Δtel1Δ	0.03	3.21	3.78	4.32	3.6
	Rep4							Rep4							Rep4
	Garcia Paper							Garcia Paper							Garcia Paper
	TIMEPOINTS (h)	0	4	6	8	10		TIMEPOINTS (h)	0	4	6	8	10		TIMEPOINTS (h)	0	4	6	8	10
	sae2Δ	0.35	6.94	8.05	7.19	7.61		sae2Δ	0.61	7.73	6.18	6.08	4.95		sae2Δ	0.18	0.51	0.3	0.36	0.54
	sae2Δtel1Δ	0.18	11.93	16.14	17.91	15.65		sae2Δtel1Δ	0.52	5.77	9.27	12.02	10.31		sae2Δtel1Δ	0.84	6.03	6.09	6.42	6.72

## Sheet: Fig 1h,k
INDIVIDUAL timepoints in FIG 1f
DSB I	MXR2
		Individual repeats
		Average TC2	Average TC4	Average TC5	AVERAGE T7	AVERAGE T9			Average TC2-4-5-7-9	SD
	sae2∆ ndt80∆	12.155	13.1	11.95	10.01	9.6925		sae2∆ ndt80∆	11.3815	1.46701
	sae2∆ ndt80∆ tel1∆	34.155	26.39	28.565	20.57	20.115		sae2∆ ndt80∆ tel1∆	25.959	5.85972
	sae2Δ	9.22	15.17	7.45667	8.40667	8.49	7.61667	sae2Δ	9.39333	2.90161
	sae2∆ tel1∆	19.3625	18.41	11.4867	11.72	13.7267	16.5667	sae2∆ tel1∆	15.2121	3.39315
		Average TC1	Average TC3	GARCIA_Rep1	GARCIA_Rep2	GARCIA_Rep3	GARCIA_Rep4		Average TC1-3-Rep1-2-3-4
INDIVIDUAL timepoints in FIG 1g
DSB II	HIS4 or LH
		Individual repeats
		Average TC2	Average TC4	Average TC5	AVERAGE T7	AVERAGE T9			Average TC2/4/5/7/9 DSB II	SD
	sae2∆ ndt80∆	7.79	8.77	6.75	6.06	5.35		sae2∆ ndt80∆	6.944	1.36106
	sae2∆ ndt80∆ tel1∆	33.24	19.785	17.93	16.025	15.5525		sae2∆ ndt80∆ tel1∆	20.5065	7.31312
	sae2Δ	8.045	6.28	5.12667	4.88	5.32	5.73667	sae2Δ	5.89806	1.16163
	sae2∆ tel1∆	17.64	13.98	7.71667	9.47667	9.70333	10.5333	sae2∆ tel1∆	11.5083	3.64471
		Average TC1	Average TC3	GARCIA_Rep1	GARCIA_Rep2	GARCIA_Rep3	GARCIA_Rep4		Average TC1-3-Rep1-2-3-4
INDIVIDUAL timepoints in FIG 1h
Fig 1h	DSBI+DSBII	Individual repeats
		TOTAL DSB TC2	TOTAL DSB TC4	TOTAL DSB TC5	TOTAL DSB TC7	TOTAL DSB TC9			Total DSB TC2-4-5-7-9 average 6/8	SD
	sae2∆ ndt80∆	19.945	21.87	18.7	16.07	15.0425		sae2∆ ndt80∆	18.3255	2.79248
	sae2∆ ndt80∆ tel1∆	67.395	46.175	46.495	36.595	35.6675		sae2∆ ndt80∆ tel1∆	46.4655	12.7686
	sae2Δ	17.265	21.45	12.5833	13.2867	13.81	13.3533	sae2Δ	15.2914	3.4388
	sae2∆ tel1∆	37.0025	32.39	19.2033	21.1967	23.43	27.1	sae2∆ tel1∆	26.7204	6.86811
		Average TC1	Average TC3	GARCIA_Rep1	GARCIA_Rep2	GARCIA_Rep3	GARCIA_Rep4		Average TC1-3-Rep1-2-3-4
INDIVIDUAL timepoints in FIG 1j
	DCs	Individual repeats
Fig 1k	LEU2 probe	TC2	TC4	TC5	TC7	TC9
		Average6/8 TC2	Average6/8 TC4	Average6/8 TC5	Average6/8 TC7	Average6/8 TC9			Average TC2/4/5/7/9	SD
	sae2∆ ndt80∆	0.195	0.63	0.135	0.24	0.12		sae2∆ ndt80∆	0.264	0.210161
	sae2∆ ndt80∆ tel1∆	5.52	7.785	4.755	4.035	5.0625		sae2∆ ndt80∆ tel1∆	5.4315	1.42222
	sae2Δ	0.63	0.865	0.49	0.27	0.3	0.4	sae2Δ	0.4925	0.22485
	sae2∆ tel1∆	4.905	4.745	6.92	5.61	3.9	6.41	sae2∆ tel1∆	5.415	1.12226
		Average TC1	Average TC3	GARCIA_Rep1	GARCIA_Rep2	GARCIA_Rep3	GARCIA_Rep4		Average TC1-3-Rep1-2-3-4

## Sheet: Fig 1l,m
Expected DCs
Fig 1l		Rep1	Rep2	Rep3	Rep4	Rep5	Rep6	Expected DC Average	SD
	sae2∆ ndt80∆	0.946875	1.14887	0.806625	0.606606	0.518549		0.805505	0.254848
	sae2∆ ndt80∆ tel1∆	11.3531	5.22126	5.1217	3.29634	3.12839		5.62416	3.34975
	sae2Δ	0.741749	0.952676	0.382278	0.410245	0.451668	0.436943	0.562593	0.23155
	sae2∆ tel1∆	3.41555	2.57372	0.886388	1.11067	1.33194	1.74502	1.84388	0.972527
	*Each expected DC value from each timecourse comes from multiplying the averaged 6-8hour frequency of DSB I x averaged 6-8hour frequency of DSB II/100
INDIVIDUAL timepoints in FIG 1j
Observed DCs
Fig 1l		Rep1	Rep2	Rep3	Rep4	Rep5	Rep6	Observed DC Average	SD
	sae2∆ ndt80∆	0.195	0.63	0.135	0.24	0.12		0.264	0.210161
	sae2∆ ndt80∆ tel1∆	5.52	7.785	4.755	4.035	5.0625		5.4315	1.42222
	sae2Δ	0.63	0.865	0.49	0.27	0.3	0.4	0.4925	0.22485
	sae2∆ tel1∆	4.905	4.745	6.92	5.61	3.9	6.41	5.415	1.12226
	*Each observed DC value from each timecourse comes from averaging 6-8hour frequency of DCs
–Log2 OBS/EXP
Fig 1m		Rep1	Rep2	Rep3	Rep4	Rep5	Rep6	Interference Average	SD
	sae2∆ ndt80∆	2.2797	0.866792	2.57894	1.33773	2.11145		1.83492	0.709284
	sae2∆ ndt80∆ tel1∆	1.04035	-0.576299	0.107179	-0.291703	-0.694432		-0.0829811	0.699791
	sae2Δ	0.235579	0.139286	-0.358158	0.603528	0.5903	0.127444	0.222996	0.35602
	sae2∆ tel1∆	-0.522137	-0.882554	-2.96476	-2.33658	-1.54994	-1.87708	-1.68884	0.907035
	*Interference is calculated from -LOG(Averaged Observed DCs/ Averaged Expected DCs, 2) on each timecourse

## Sheet: Fig 2c,d,f,g,h
Fig 2f	Observed DCs (FRM2 probe)										REPRESENTATION
		TC3	REP1	REP2	REP3	REP4	Average Rep1–5	SD	SEM			Average Rep1–5	SD	SEM			T.TEST
	sae2∆	0.720904	0.21	0.2	0.58	0.12	0.366181	0.266534	0.119197		sae2∆	0.366181	0.266534	0.119197		sae2∆ vs sae2∆ ndt80∆	0.473303
	sae2∆ tel1∆	2.301	3.94	3.49	3.62	2.8	3.2302	0.665535	0.297636		sae2∆ ndt80∆	0.509484	0.235219	0.135804		sae2∆ vs sae2∆ tel1∆	1.95798e-05
	sae2∆ ndt80∆	0.248452		0.705	0.575		0.509484	0.235219	0.135804		sae2∆ tel1∆	3.2302	0.665535	0.297636		sae2∆ tel1∆ vs sae2∆ ndt80∆ tel1∆	9.25365e-05
	sae2∆ ndt80∆ tel1∆	6.7425		7.33	7.475		7.1825	0.387886	0.223946		sae2∆ ndt80∆ tel1∆	7.1825	0.387886	0.223946
		TC4	TC12	TC5	TC7
		PFGE8	PFGE30	PFGE09 MJN quant	PFGE13_R_25.10._28h
			REMOVED
Fig 2d											REPRESENTATION
	HOTSPOTB + DCs (leu2::hisG estimate)
												Average Rep1–5	SD	SEM
		TC3	REP1	REP2	REP3	REP4	Average Rep1–5	SD	SEM		sae2∆	13.8749	3.39605	1.51876			T.TEST
	sae2∆	9.61435	11.12	14.61	17.27	16.76	13.8749	3.39605	1.51876		sae2∆ ndt80∆	10.5862	3.26489	1.88499		sae2∆ vs sae2∆ ndt80∆	0.227823
	sae2∆ tel1∆	11.6097	11.74	14.39	15.68	13.18	13.3199	1.74324	0.779603		sae2∆ tel1∆	13.3199	1.74324	0.779603		sae2∆ vs sae2∆ tel1∆	0.753475
	sae2∆ ndt80∆	11.6587		13.18	6.92		10.5862	3.26489	1.88499		sae2∆ ndt80∆ tel1∆	18.4605	2.23921	1.29281		sae2∆ tel1∆ vs sae2∆ ndt80∆ tel1∆	0.0105704
	sae2∆ ndt80∆ tel1∆	19.9464		19.55	15.885		18.4605	2.23921	1.29281
		TC4	TC12	TC5	TC7
		PFGE8	PFGE30	PFGE12_MJN added 03DEC23	PFGE13_MJN added 03DEC23
			REMOVED
Fig 2c											REPRESENTATION
	HOTSPOT A (H4L2)
		TC3	REP1	REP2	REP3	REP4	Average Rep1–5	SD	SEM			Average Rep1–5	SD	SEM
	sae2∆	16.4533	13.85	16.01	15.45		15.4408	1.13724	0.56862		sae2∆	15.4408	1.13724	0.56862			T.TEST
	sae2∆ tel1∆	20.6533	22.35	19.27	29.7		22.9933	4.64514	2.32257		sae2∆ ndt80∆	18.3456	6.74869	4.77204		sae2∆ vs sae2∆ ndt80∆	0.422769
	sae2∆ ndt80∆	18.2898		11.625	25.122		18.3456	6.74869	4.77204		sae2∆ tel1∆	22.9933	4.64514	2.32257		sae2∆ vs sae2∆ tel1∆	0.0196022
	sae2∆ ndt80∆ tel1∆	29.5492		23.535	30.7448		27.943	3.86397	2.73224		sae2∆ ndt80∆ tel1∆	27.943	3.86397	2.73224		sae2∆ tel1∆ vs sae2∆ ndt80∆ tel1∆	0.19642
		TC4		TC5	TC12 here
				PFGE12
									1.41421
Fig 2g										REPRESENTATION
	Expected DCs (Hotspot A x Hotspot B / 100)										Observed average	Expected average	Obs SD	EXP SD			T.TEST
		REP1	REP2	REP3	REP4	AVERAGE	SD	SEM		sae2∆	0.366181	2.03232	0.266534	0.560835		sae2∆	0.000581308
	sae2∆	1.58188	1.54012	2.33906	2.66822	2.03232	0.560835	0.280418		sae2∆ ndt80∆	0.509484	1.80099	0.235219	0.304934		sae2∆ ndt80∆	0.00437116
	sae2∆ tel1∆	2.39779	2.62389	2.77295	4.65696	3.1129	1.04086	0.520432		sae2∆ tel1∆	3.2302	3.1129	0.665535	1.04086		sae2∆ tel1∆	0.842318
	sae2∆ ndt80∆	2.13234		1.53218	1.73844	1.80099	0.304934	0.215621		sae2∆ ndt80∆ tel1∆	7.1825	5.1263	0.387886	0.679703		sae2∆ ndt80∆ tel1∆	0.0104111
	sae2∆ ndt80∆ tel1∆	5.89399		4.60109	4.88382	5.1263	0.679703	0.480622
	-LOG2(OBS/EXP)
Fig 2h	INTERFERNCE										LOG2
		REP1	REP2	REP3	REP4	AVERAGE	SD	SEM			Interference average	SD	SEM
	sae2∆	1.13376	2.87458	3.54786	2.20175	2.43949	1.02944	0.514719		sae2∆	2.43949	1.02944	0.514719				T.TEST
	sae2∆ tel1∆	0.0594472	-0.586488	-0.331804	0.363399	-0.123862	0.419638	0.209819		sae2∆ ndt80∆	1.93915	1.03432	0.731378			sae2∆ vs sae2∆ ndt80∆	0.553252
	sae2∆ ndt80∆	3.1014		1.11989	1.59616	1.93915	1.03432	0.731378		sae2∆ tel1∆	-0.123862	0.419638	0.209819			sae2∆ tel1∆ vs sae2∆ ndt80∆ tel1∆	0.241849
	sae2∆ ndt80∆ tel1∆	-0.194039		-0.671837	-0.614064	-0.493313	0.260784	0.184402		sae2∆ ndt80∆ tel1∆	-0.493313	0.260784	0.184402

## Sheet: Fig S1b,c,d
MJ6	Repeat 1						Repeat 2																			AVERAGE
WT			Number of Nuclei						Number of Nuclei																		Number of Nuclei
Fig S1b	Time Point (h)	1	2	3/4	≥2		Time Point (h)	1	2	3/4	≥2															Time Point (h)	Mono-	CI (1.96x s.e.m.)	Bi-	CI (1.96x s.e.m.)	Tri- & Tetra-	CI (1.96x s.e.m.)	≥2	CI (1.96x s.e.m.)
	3	100	0	0	0		3	99.2701	0.729927	0	0.729927															3	99.635	0.715328	0.364964	0.715328	0	0	0.364964	0.715328
	3.5	100	0	0	0		3.5	100	0	0	0															3.5	100	0	0	0	0	0	0	0
	4	100	0	0	0		4	99.0741	0.925926	0	0.925926															4	99.537	0.907407	0.462963	0.907407	0	0	0.462963	0.907407
	4.5	98.1132	1.88679	0	1.88679		4.5	97.7901	1.65746	0.552486	2.20994															4.5	97.9516	0.316689	1.77213	0.224747	0.276243	0.541436	2.04837	0.316689
	5	99.0291	0.970874	0	0.970874		5	90.1345	9.41704	0.44843	9.86547															5	94.5818	8.71671	5.19396	8.27724	0.224215	0.439462	5.41817	8.71671
	5.5	97.1429	2.85714	0	2.85714		5.5	91.8478	8.15217	0	8.15217															5.5	94.4953	5.18913	5.50466	5.18913	0	0	5.50466	5.18913
	6	92.0705	7.04846	0.881057	7.92952		6	77.4834	22.5166	0	22.5166															6	84.777	14.2953	14.7825	15.1587	0.440529	0.863436	15.223	14.2953
	7	56.1753	24.3028	19.5219	43.8247		7	41.6268	35.4067	22.9665	58.3732															7	48.901	14.2575	29.8547	10.8818	21.2442	3.3757	51.099	14.2575
	8	31.0174	24.5658	44.4169	68.9826		8	37.6344	19.8925	42.4731	62.3656															8	34.3259	6.4847	22.2291	4.57982	43.445	1.90488	65.6741	6.4847
	9	22.6837	13.099	64.2173	77.3163		9	23.0769	12.9808	63.9423	76.9231															9	22.8803	0.385353	13.0399	0.115907	64.0798	0.269446	77.1197	0.385353
	10	18.1818	6.06061	75.7576	81.8182		10	16.0428	7.48663	76.4706	83.9572															10	17.1123	2.09626	6.77362	1.3975	76.1141	0.698752	82.8877	2.09626
	11	17.2205	6.0423	76.7372	82.7795		11	13.4503	10.5263	76.0234	86.5497															11	15.3354	3.69485	8.28431	4.39434	76.3803	0.699493	84.6646	3.69485
MJ315	Repeat 1						Repeat 2						Repeat 3_TC21						Repeat 4-TC21							AVERAGE
sae2∆		Number of Nuclei						Number of Nuclei						Number of Nuclei						Number of Nuclei							Number of Nuclei
Fig S1c	Time Point (h)	1	2	3/4	≥2		Time Point (h)	1	2	3/4	≥2		Time Point (h)	1	2	3/4	≥2		Time Point (h)	1	2	3/4	≥2			Time Point (h)	Mono-	CI (1.96x s.e.m.)	Bi-	CI (1.96x s.e.m.)	Tri- & Tetra-	CI (1.96x s.e.m.)	≥2	CI (1.96x s.e.m.)
	3	100	0	0	0		3	100	0	0	0		3	99.0476	0.952381	0	0.952381		3	99.2647	0.735294	0	0.735294			3	99.5781	0.485281	0.421919	0.485281	0	0	0.421919	0.485281
	4	100	0	0	0		4	100	0	0	0		4	99.4624	0.537634	0	0.537634		4	99.2701	0.729927	0	0.729927			4	99.6831	0.366755	0.31689	0.366755	0	0	0.31689	0.366755
	4.5	100	0	0	0		4.5	99.1304	0.869565	0	0.869565		4.5	99.3421	0.657895	0	0.657895		4.5	97.2222	2.77778	0	2.77778			4.5	98.9237	1.16935	1.07631	1.16935	0	0	1.07631	1.16935
	5	98.6111	1.38889	0	1.38889		5	100	0	0	0		5	97.4359	2.5641	0	2.5641		5	96.0177	3.9823	0	3.9823			5	98.0162	1.6612	1.98382	1.6612	0	0	1.98382	1.6612
	5.5	98.7805	1.21951	0	1.21951		5.5	100	0	0	0		5.5	99.2424	0.757576	0	0.757576		5.5	95.4774	4.52261	0	4.52261			5.5	98.3751	1.95621	1.62493	1.95621	0	0	1.62493	1.95621
	6	98.3471	1.65289	0	1.65289		6	90.8629	9.13706	0	9.13706		6	97.9167	2.08333	0	2.08333		6	96.2025	3.79747	0	3.79747			6	95.8323	3.37118	4.16769	3.37118	0	0	4.16769	3.37118
	7	93.9024	6.09756	0	6.09756		7	78.2222	21.3333	0.444444	21.7778		7	95.302	4.69799	0	4.69799		7	90	10	0	10			7	89.3567	7.5995	10.5322	7.3913	0.111111	0.217778	10.6433	7.5995
	8	76.8844	23.1156	0	23.1156		8	64.0244	34.7561	1.21951	35.9756		8	88.2927	11.2195	0.487805	11.7073		8	71.0227	28.4091	0.568182	28.9773			8	75.0561	10.0662	24.3751	9.77865	0.568875	0.491149	24.9439	10.0662
	9	59.6386	39.1566	1.20482	40.3614		9	38.4615	53.3937	8.1448	61.5385		9	46.3964	52.2523	1.35135	53.6036		9	46.2121	50.7576	3.0303	53.7879			9	47.6772	8.61414	48.89	6.44654	3.43282	3.18368	52.3228	8.61414
	10	59.6386	39.1566	1.20482	40.3614		10	38.4615	53.3937	8.1448	61.5385		10	46.3964	52.2523	1.35135	53.6036		10	46.2121	50.7576	3.0303	53.7879			10	47.6772	8.61414	48.89	6.44654	3.43282	3.18368	52.3228	8.61414
	11						11						11	48.4694	48.9796	2.55102	51.5306		11	42.7419	54.0323	3.22581	57.2581			11	#N/A	#N/A	#N/A	#N/A	#N/A	#N/A	#N/A	#N/A
VG402	Repeat 1						Repeat 2						Repeat 1						Repeat 4							AVERAGE
sae2∆ tel1∆		Number of Nuclei						Number of Nuclei						Number of Nuclei						Number of Nuclei							Number of Nuclei
Fig S1d	Time Point (h)	1	2	3/4	≥2		Time Point (h)	1	2	3/4	≥2		Time Point (h)	1	2	3/4	≥2		Time Point (h)	1	2	3/4	≥2			Time Point (h)	Mono-	CI (1.96x s.e.m.)	Bi-	CI (1.96x s.e.m.)	Tri- & Tetra-	CI (1.96x s.e.m.)	≥2	CI (1.96x s.e.m.)
	3	99.4681	0.531915	0	0.531915		3	100	0	0	0		3	98.7805	1.21951	0	1.21951		3	97.3684	2.63158	0	2.63158			3	98.9042	1.11632	1.09575	1.11632	0	0	1.09575	1.11632
	4	100	0	0	0		4	100	0	0	0		4	99.0991	0.900901	0	0.900901		4	98.8372	1.16279	0	1.16279			4	99.4841	0.593149	0.515923	0.593149	0	0	0.515923	0.593149
	4.5	100	0	0	0		4.5	99.0291	0.970874	0	0.970874		4.5	98.6726	1.32743	0	1.32743		4.5	91.0828	8.9172	0	8.9172			4.5	97.1961	4.03169	2.80388	4.03169	0	0	2.80388	4.03169
	5	97.9695	2.03046	0	2.03046		5	96.5812	3.4188	0	3.4188		5	97.8836	2.1164	0	2.1164		5	91.6667	8.33333	0	8.33333			5	96.0253	2.91485	3.97475	2.91485	0	0	3.97475	2.91485
	5.5	94.4444	5.55556	0	5.55556		5.5	93.617	6.38298	0	6.38298		5.5	95.3642	4.63576	0	4.63576		5.5	78.2828	19.697	2.0202	21.7172			5.5	90.4271	7.96504	9.06782	6.97951	0.505051	0.989899	9.57287	7.96504
	6	73.3728	26.0355	0.591716	26.6272		6	85.9259	13.3333	0.740741	14.0741		6	87.2054	12.7946	0	12.7946		6	69.4853	29.4118	1.10294	30.5147			6	78.9973	8.71947	20.3938	8.40652	0.608849	0.449987	21.0027	8.71947
	7	59.8253	39.738	0.436681	40.1747		7	69.2771	28.3133	2.40964	30.7229		7	77.551	21.6327	0.816327	22.449		7	47.0588	51.3369	1.60428	52.9412			7	63.4281	12.8351	35.2552	12.8087	1.31673	0.85846	36.5719	12.8351
	8	54.2484	43.1373	2.61438	45.7516		8	59.4828	34.0517	6.46552	40.5172		8	59.9119	36.1233	3.96476	40.0881		8	29.0735	54.3131	16.6134	70.9265			8	50.6791	14.3394	41.9064	8.95652	7.41452	6.21	49.3209	14.3394
	9	35.1779	31.6206	33.2016	64.8221		9	35.3116	44.5104	20.178	64.6884		9	38.8889	42.8571	18.254	61.1111		9	32.7869	25.6831	41.5301	67.2131			9	35.5413	2.46485	36.1678	8.85538	28.2909	10.8237	64.4587	2.46485
	10	35.1779	31.6206	33.2016	64.8221		10	35.3116	44.5104	20.178	64.6884		10	38.8889	42.8571	18.254	61.1111		10	32.7869	25.6831	41.5301	67.2131			10	35.5413	2.46485	36.1678	8.85538	28.2909	10.8237	64.4587	2.46485
	11						11						11	37.1429	40.8163	22.0408	62.8571		11	14.6341	21.3415	64.0244	85.3659			24	#N/A	#N/A	#N/A	#N/A	#N/A	#N/A	#N/A	#N/A

## Sheet: Fig S1m
	NDT80+	TC1-TC3-REP1-2-3-4 AVERAGE
		EXPECTED DCs			Timepoints (h)			DCs OBSERVED			Timepoints (h)
	TC1		0	4	6	8	TC1		0	4	6	8
		sae2Δ	0.000172	0.692048	0.711027	0.773027		sae2Δ	0.18	0.39	0.6	0.66
		sae2Δtel1Δ	0.0002205	2.89119	3.06768	3.78193		sae2Δtel1Δ	0.12	4.62	5.91	3.9
	TC3						TC3
		sae2Δ	0.005049	1.09456	1.11172	0.804401		sae2Δ	0.135	0.885	0.855	0.66
		sae2Δtel1Δ	0.006396	1.76152	2.49	2.65268		sae2Δtel1Δ	0.48	5.115	4.425	5.28
	GARCIA_Rep1						GARCIA_Rep1
		sae2Δ	0	0.061985	0.29937	0.4633		sae2Δ	0.03	0.27	0.66	0.33
		sae2Δtel1Δ	0.002714	0.022078	0.398468	1.12615		sae2Δtel1Δ	0.42	0.96	4.41	8.37
	GARCIA_Rep2						GARCIA_Rep2
		sae2Δ	0.00544	0.378576	0.464505	0.383356		sae2Δ	0.18	0.3	0.27	0.27
		sae2Δtel1Δ	0.003224	0.937838	1.0877	1.27739		sae2Δtel1Δ	0.12	3.81	4.68	6
	GARCIA_Rep3						GARCIA_Rep3
		sae2Δ	0.0001	0.231381	0.487296	0.47256		sae2Δ	0.51	0.66	0.45	0.21
		sae2Δtel1Δ	0.001596	1.09949	1.34742	1.31757		sae2Δtel1Δ	0.03	3.21	3.78	4.32
	GARCIA_Rep4						GARCIA_Rep4
		sae2Δ	0.002135	0.536462	0.49749	0.437152		sae2Δ	0.18	0.51	0.3	0.36
		sae2Δtel1Δ	0.000936	0.688361	1.49618	2.15278		sae2Δtel1Δ	0.84	6.03	6.09	6.42
	ndt80∆	TC2-4-5-7-9 AVERAGE
		EXPECTED DCs			Timepoints (h)			DCs OBSERVED			Timepoints (h)
	TC2		0	4	6	8	TC2		0	4	6	8
		sae2∆ ndt80∆	0.003906	0.839475	0.9065	0.986508		sae2∆ ndt80∆	0.78	0.09	0.09	0.3
		sae2∆ ndt80∆ tel1∆	0.01241	8.22246	10.6403	12.0556		sae2∆ ndt80∆ tel1∆	0.33	3.33	4.74	6.3
	TC4						TC4
		sae2∆ ndt80∆	0.008877	0.940512	1.10391	1.18334		sae2∆ ndt80∆	0.03	0.9	0.81	0.45
		sae2∆ ndt80∆ tel1∆	0.030104	4.59458	5.30654	5.127		sae2∆ ndt80∆ tel1∆	0.09	7.38	7.59	7.98
	TC5						TC5
		sae2∆ ndt80∆	0.002184	0.84084	0.829737	0.781497		sae2∆ ndt80∆	1.68	0.12	0.18	0.09
		sae2∆ ndt80∆ tel1∆	0.00655	3.93898	5.63473	4.62313		sae2∆ ndt80∆ tel1∆	0	3.78	4.2	5.31
	TC7						TC7
		sae2∆ ndt80∆	0.003604	0.131864	0.504976	0.71238		sae2∆ ndt80∆	0.48	0.09	0.24	0.24
		sae2∆ ndt80∆ tel1∆	0.003672	0.878625	2.80031	3.83267		sae2∆ ndt80∆ tel1∆	0.42	1.29	3.69	4.38
	TC9						TC9
		sae2∆ ndt80∆		0.004641	0.253503	0.895295		sae2∆ ndt80∆		0.24	0.06	0.15
		sae2∆ ndt80∆ tel1∆	0.00812	0.320116	2.36161	3.98759		sae2∆ ndt80∆ tel1∆	0.18	1.71	3.6	4.86
	TC9rep						TC9rep
		sae2∆ ndt80∆		0.00297	0.283569	0.802854		sae2∆ ndt80∆		0.33	0.09	0.18
		sae2∆ ndt80∆ tel1∆	0.00159	0.601861	2.44893	3.87131		sae2∆ ndt80∆ tel1∆	0.72	3.12	4.2	7.59
	ndt80∆	TC2-4-5-7-9 AVERAGE							NDT80+	TC1-TC3-REP1-2-3-4 AVERAGE
	Fig S1m	–LOG2(OBS/EXP)								Fig S1m	–LOG2(OBS/EXP)
		INTERFERENCE PER HOUR SINGLE REPEATS									INTERFERENCE PER HOUR SINGLE REPEATS
		TC2	0	4	6	8					TC1	0	4	6	8	10
		sae2∆ ndt80∆	-7.64164	3.22149	3.33231	1.71737					sae2∆	-10.0314	0.827397	0.244942	0.228054
		sae2∆ ndt80∆ tel1∆	-4.73289	1.30405	1.16658	0.93628					sae2Δtel1Δ	-9.08804	-0.676232	-0.94601	-0.0443507
		TC4	0	4	6	8					TC3	0	4	6	8	10
		sae2∆ ndt80∆	-1.75682	0.0635213	0.446626	1.39487					sae2∆	-4.74082	0.306604	0.378791	0.285449
		sae2∆ ndt80∆ tel1∆	-1.57997	-0.683687	-0.516329	-0.638275					sae2Δtel1Δ	-6.22972	-1.53791	-0.829532	-0.993089
		TC5	0	4	6	8					GARCIA_Rep1	0	4	6	8	10
		sae2∆ ndt80∆	-9.58727	2.8088	2.20466	3.11824					sae2∆		-2.12297	-1.14054	0.489481	-0.320839
		sae2∆ ndt80∆ tel1∆		0.0594344	0.423958	-0.199842					sae2Δtel1Δ	-7.27382	-5.44235	-3.46824	-2.89383	-2.6395
		TC7	0	4	6	8					GARCIA_Rep2	0	4	6	8	10
		sae2∆ ndt80∆	-7.05729	0.551054	1.07318	1.56961					sae2∆	-5.04825	0.33562	0.782735	0.505725	0.512929
		sae2∆ ndt80∆ tel1∆	-6.83768	-0.554052	-0.398035	-0.192582					sae2Δtel1Δ	-5.21804	-2.02238	-2.10523	-2.23177	-2.65508
		TC9	0	4	6	8					GARCIA_Rep3	0	4	6	8	10
		sae2∆ ndt80∆		-5.69245	2.07897	2.5774					sae2∆	-12.3163	-1.5122	0.114873	1.17011	0.727866
		sae2∆ ndt80∆ tel1∆	-4.47037	-2.41733	-0.608227	-0.285439					sae2Δtel1Δ	-4.23243	-1.54573	-1.48819	-1.71315	-1.44004
		TC9rep	0	4	6	8					GARCIA_Rep4	0	4	6	8	10
		sae2∆ ndt80∆		-6.79586	1.6557	2.15714					sae2∆	-6.39762	0.0729787	0.729705	0.280138	-0.519563
		sae2∆ ndt80∆ tel1∆	-8.82283	-2.37404	-0.778238	-0.971277					sae2Δtel1Δ	-9.80967	-3.13092	-2.02516	-1.57637	-2.05825
	Fig S1m	AVERAGE INTERFERENCE PERHOUR								Fig S1m	AVERAGE INTERFERENCE PERHOUR
		INTERFERENCE	0	4	6	8					INTERFERENCE	0	4	6	8
		sae2∆ ndt80∆	-6.51076	-0.973909	1.79857	2.08911					sae2Δ	-7.70687	-0.348761	0.185085	0.493159
		sae2∆ ndt80∆ tel1∆	-5.28875	-0.777605	-0.118382	-0.225189					sae2Δtel1Δ	-6.97529	-2.39259	-1.81039	-1.57543
		SD	0	4	6	8					SD	0	4	6	8
		sae2∆ ndt80∆	3.34875	4.27719	0.99702	0.662149					sae2Δ	3.32528	1.17987	0.701014	0.35135
		sae2∆ ndt80∆ tel1∆	2.72133	1.43736	0.755934	0.645234					sae2Δtel1Δ	2.17961	1.69569	0.968977	0.987041

## Sheet: Fig S2d,e,f,i,j,k,l,m,n
		INDIVIDUAL REPEATS
Fig S2d	Hotspot F	A	B	C	AVERAGE	SD
	sae2∆	9.49	8.41		8.95	0.763675
	sae2∆ ndt80∆	14.5575	19.4983	11.19	15.0819	4.17892
	sae2∆ tel1∆	13.8467	15.3167		14.5817	1.03945
	sae2∆ ndt80∆ tel1∆	22.0825	22.7	26.915	23.8992	2.62997
Fig S2e	Hotspot E	A	B	C	AVERAGE	SD
	sae2∆	2.09	3.57		2.83	1.04652
	sae2∆ ndt80∆	3.815	3.35667	3.3	3.49056	0.282402
	sae2∆ tel1∆	3.7	3.44		3.57	0.183848
	sae2∆ ndt80∆ tel1∆	6.925	3.83	10.635	7.13	3.40713
Fig S2f	Hotspot I	A	B	C	AVERAGE	SD
	sae2∆	0.8375	0.905		0.87125	0.0477297
	sae2∆ ndt80∆	1.8725	3.77	1.555	2.39917	1.19774
	sae2∆ tel1∆	1.4225	1.7825		1.6025	0.254558
	sae2∆ ndt80∆ tel1∆	4.01	3.995	4.85	4.285	0.489362
Fig S2i,k	OBS Hotspot FE	A	B	C	AVERAGE	SD
	sae2∆	0.16	0.12		0.14	0.0282843
	sae2∆ ndt80∆	0.165	0.193333	0.205	0.187778	0.0205706
	sae2∆ tel1∆	1.50667	1.58		1.54333	0.0518545
	sae2∆ ndt80∆ tel1∆	1.06	1.23	0.8	1.03	0.216564
Fig S2j,l	OBS Hotspot FI	A	B	C	AVERAGE	SD
	sae2∆	0.0466667	0.06		0.0533333	0.00942809
	sae2∆ ndt80∆	0.21	0.0733333	0.09	0.124444	0.0745604
	sae2∆ tel1∆	0.54	0.626667		0.583333	0.0612826
	sae2∆ ndt80∆ tel1∆	0.74	0.88	0.585	0.735	0.147564
Fig S2k	Expected FE	A	B	C	AVERAGE	SD	TTest O/E
	sae2∆	0.198341	0.300237		0.249289	0.0720514	0.183944
	sae2∆ ndt80∆	0.555369	0.654494	0.36927	0.526378	0.144805	0.015999
	sae2∆ tel1∆	0.512327	0.526893		0.51961	0.0103002	0.00133081
	sae2∆ ndt80∆ tel1∆	1.52921	0.86941	2.86241	1.75368	1.01528	0.293783
Fig S2l	Expected FI	A	B	C	AVERAGE	SD	TTest O/E
	sae2∆	0.0794788	0.0761105		0.0777946	0.00238171	0.0707362
	sae2∆ ndt80∆	0.272589	0.735087	0.174005	0.393894	0.299566	0.205121
	sae2∆ tel1∆	0.196969	0.27302		0.234994	0.053776	0.0263152
	sae2∆ ndt80∆ tel1∆	0.885508	0.906865	1.30538	1.03258	0.236488	0.138137
Fig S2m	Interference FE [–LOG2(OBS/EXP)]	A	B	C	AVERAGE	SD	TTest ±NDT80
	sae2∆	0.309911	1.32307		0.816489	0.71641
	sae2∆ ndt80∆	1.75098	1.75929	0.849052	1.45311	0.523143	0.325498
	sae2∆ tel1∆	-1.55622	-1.58434		-1.57028	0.019882
	sae2∆ ndt80∆ tel1∆	0.528725	-0.50055	1.83916	0.622445	1.17267	0.0870519
Fig S2n	Interference FI [–LOG2(OBS/EXP)]	A	B	C	AVERAGE	SD	TTest ±NDT80
	sae2∆	0.768177	0.343133		0.555655	0.300551
	sae2∆ ndt80∆	0.376339	3.32537	0.951128	1.55095	1.56334	0.45952
	sae2∆ tel1∆	-1.45499	-1.19869		-1.32684	0.18123
	sae2∆ ndt80∆ tel1∆	0.25898	0.0433843	1.15796	0.486774	0.591174	0.0276001

## Sheet: Fig S3d,e,f,h,j,i,k,l,m
		INDIVIDUAL REPEATS
	N	A	B	AVERAGE	SD	TTest
Fig S3d	sae2∆	5.03	4.07667	4.55333	0.674108
	sae2∆ ndt80∆	4.17167	5.3	4.73583	0.797852	0.827884
	sae2∆ tel1∆	7.2	7.85333	7.52667	0.461976	0.0357574
	sae2∆ ndt80∆ tel1∆	5.88	7.93	6.905	1.44957	0.621746
	O	A	B	AVERAGE	SD	TTest
Fig S3e	sae2∆	0.213333	0.276667	0.245	0.0447834
	sae2∆ ndt80∆	0.21	0.35	0.28	0.0989949	0.69339
	sae2∆ tel1∆	2.09667	2.86667	2.48167	0.544472	0.0285579
	sae2∆ ndt80∆ tel1∆	4.65	4.765	4.7075	0.0813173	0.0292503
	Q	A	B	AVERAGE	SD	TTest
Fig S3f	sae2∆	1.42	1.6	1.51	0.127279
	sae2∆ ndt80∆	3.22667	3.69	3.45833	0.327626	0.0158855
	sae2∆ tel1∆	1.86	2.23	2.045	0.26163	0.121504
	sae2∆ ndt80∆ tel1∆	3.335	6	4.6675	1.88444	0.190566
OBSERVED DCs	NO	A	B	AVERAGE	SD	TTest
Fig S3i,k	sae2∆	0.00666667	0.00666667	0.00666667	0
	sae2∆ ndt80∆	0.0766667	0.145	0.110833	0.048319	0.0928443
	sae2∆ tel1∆	0.646667	0.726667	0.686667	0.0565685	0.00344235
	sae2∆ ndt80∆ tel1∆	0.81	1.385	1.0975	0.406586	0.292609
OBSERVED DCs	NQ	A	B	AVERAGE	SD	TTest
Fig S3h,j	sae2∆	0.0266667	0.08	0.0533333	0.0377124
	sae2∆ ndt80∆	0.0966667	0.245	0.170833	0.104888	0.274496
	sae2∆ tel1∆	0.826667	0.533333	0.68	0.207418	0.0521959
	sae2∆ ndt80∆ tel1∆	0.34	0.7	0.52	0.254558	0.561968
EXPECTED DCs	NO	A	B	AVERAGE	SD	TTest
Fig S3j	sae2∆	0.0107307	0.0112788	0.0110047	0.000387573	0.00396731
	sae2∆ ndt80∆	0.0087605	0.01855	0.0136552	0.00692222	0.106395
	sae2∆ tel1∆	0.15096	0.225129	0.188044	0.0524453	0.0117563
	sae2∆ ndt80∆ tel1∆	0.27342	0.377865	0.325642	0.0738534	0.118398
EXPECTED DCs	NQ	A	B	AVERAGE	SD	TTest
Fig S3k	sae2∆	0.071426	0.0652267	0.0683263	0.00438359	0.6327
	sae2∆ ndt80∆	0.134606	0.19557	0.165088	0.0431082	0.9494
	sae2∆ tel1∆	0.13392	0.175129	0.154525	0.0291394	0.0710758
	sae2∆ ndt80∆ tel1∆	0.196098	0.4758	0.335949	0.197779	0.504176
INTERFERENCE	NO	A	B	AVERAGE	SD	TTest
Fig S3m	sae2∆	0.686702	0.758573	0.722638	0.0508205
	sae2∆ ndt80∆	-3.12951	-2.96656	-3.04804	0.115225	0.00055726
	sae2∆ tel1∆	-2.09886	-1.69054	-1.8947	0.288721	0.00621436
	sae2∆ ndt80∆ tel1∆	-1.5668	-1.87395	-1.72037	0.217182	0.565431
INTERFERENCE	NQ	A	B	AVERAGE	SD	TTest
Fig S3l	sae2∆	1.42141	-0.294538	0.563437	1.21336
	sae2∆ ndt80∆	0.47765	-0.325097	0.0762766	0.567628	0.658229
	sae2∆ tel1∆	-2.62593	-1.60662	-2.11628	0.720766	0.115207
	sae2∆ ndt80∆ tel1∆	-0.79396	-0.557	-0.67548	0.167556	0.110463

## Sheet: Fig S4b,c,d
Note different order of strains
	DSB F	CORRECTED ARE1 F
		PWP2 probe + adding FI				AVERAGE	SD
			REP1	REP2
		sae2∆	9.49	8.41		8.95	0.763675
		sae2∆tel1∆	13.8467	15.3167		14.5817	1.03945
		sae2∆ndt80∆	14.5575	19.4983	11.19	15.0819	4.17892
		sae2∆ndt80∆tel1∆	22.0825	22.7	26.915	23.8992	2.62997
			TC2	TC4	TC9
	DSB N	YCR061W N
		YCR061W II PstI + NO DCs
			REP1	REP2		Average rep1-2	SD
		sae2∆	5.03	4.07667		4.55333	0.674108
		sae2∆tel1∆	7.2	7.85333		7.52667	0.461976
		sae2∆ndt80∆	4.17167	5.3		4.73583	0.797852
		sae2∆ndt80∆tel1∆	5.88	7.93		6.905	1.44957
			TC4	TC12
Doublecuts	FN	AL (M)
Fig S4b		OBSERVED ARE1
		ARE1 probe to measure ARE1 to YCR061W_M (DSB2)
			REP1 (Average t6-8-10)	REP2	C	Obs average	SD	TTest
		sae2∆	0.0133333	0.04		0.0266667	0.0188562
		sae2∆tel1∆	1	0.706667		0.853333	0.207418	0.0303026
		sae2∆ndt80∆	0.295	0.176667	0.09	0.187222	0.102907	0.129512
		sae2∆ndt80∆tel1∆	1.345	1.07	1.04	1.15167	0.168102	0.170679
	average t6 and 8h from:		TC2	TC4	TC7
Expected DCs	FN	USE YCR061W N from TC12 to multiply with F and FN from TC2
Fig S4c		EXPECTED
			REP1	REP1		Expected average	SD	TTest
		sae2∆	0.477347	0.342848		0.410097	0.0951054	0.0305148
		sae2∆tel1∆	0.99696	1.20287		1.09991	0.1456	0.302629
		sae2∆ndt80∆	0.771547	0.813405		0.792476	0.0295981	0.00449713
		sae2∆ndt80∆tel1∆	1.75114	1.33476		1.54295	0.294427	0.14459
			TC2xTC12	TC4xTC4
–LOG2(OBS/EXP)			REPEATS
Fig S4d		REORDERED	A	B		Ave	STDEV	TTest
		sae2∆	5.16193	3.0995		4.13071	1.45836
		sae2∆ ndt80∆	1.38704	2.20294		1.79499	0.576932	0.169789
		sae2∆ tel1∆	-0.00439247	0.767378		0.381493	0.545724	0.0764818
		sae2∆ ndt80∆ tel1∆	0.38069	0.31897		0.34983	0.043643	0.942261

[truncated: 6 more sheets: Fig S4e, Sheet11, Sheet12, Sheet13, Sheet14, Sheet15]
